# Supplementary material for: Hidden Burden of Bartonella quintana on the African Continent: Should the Bacterial Infection Be Considered a Neglected Tropical Disease?
Source: Open Forum Infect Dis. 2023 Dec 27;11(2):ofad672. doi: 10.1093/ofid/ofad672 (PMC10873695; doi:10.1093/ofid/ofad672)
Supplement: ofad672_Supplementary_Data [file ofad672_supplementary_data.zip]

Archive with 2 entries (2 files):
- Appendix 2.xlsx
- Appendix 1 References map.docx
