# Supplementary material for: Hidden Burden of Bartonella quintana on the African Continent: Should the Bacterial Infection Be Considered a Neglected Tropical Disease?
Source: Open Forum Infect Dis. 2023 Dec 27;11(2):ofad672. doi: 10.1093/ofid/ofad672 (PMC10873695; doi:10.1093/ofid/ofad672)
Supplement: ofad672_Supplementary_Data [file ofad672_supplementary_data.zip › Appendix 2.xlsx]

## Sheet: B. quintana IE
1st author	year pub	N	country (acquisition)
Benslimani-1	2005	14	Algeria
Berdagué-1	1998	2	Algeria
Boodman-3	2022	1	Eritrea
Boudebouch	2017	1	Morocco
Garcia-Alvarez-7	2022	1	Morocco
Goldstein	2005	1	Ethiopia
Hipp	2021	1	Sierra Leone vs. Libya
Kularatne-1	2015	2	South Africa
Mainardi	1996	1	Algeria
Mohammadian	2019	1	DRCongo
Montcriol	2009	1	Senegal
Moodley	2016	1	South Africa
Pecoraro-1	2021	4	South Africa
Plantinga	2021	1	Eritrea
Posfay	2000	1	Senegal
Raoult-1	1996	8	South Africa
Robert	2022	1	Guinea vs. France
Sondermeijer	2006	1	Morocco
Tasher-1	2017	4	Ethiopia
Thiam	2002	1	Senegal
Znazen-1	2005	12	Tunisia

## Sheet: B. quintana vector
1st author	country (acquisition)
Louni	algeria		see review by Ouarti 2023 Acta Tropica
Ouarti	burundi
Ouarti	congo (brazzavile)
Ouarti	DRCongo
Ouarti	Ethiopia
Ouarti	Kenya
Ouarti	Madagascar
Ouarti	Rwanda
Ouarti	Tunisia
Ouarti	Zimbabwe
Ouarti	gabon
Ouarti	mali
Ouarti	senegal

## Sheet: Both
Bq IE	Bq Vector
Algeria	Algeria
DRCongo	burundi
Eritrea	congo (brazzavile)
Ethiopia	DRCongo
Guinea vs. France	Ethiopia
Morocco	gabon
Senegal	Kenya
Sierra Leone	Madagascar
South Africa	mali
Tunisia	Rwanda
	senegal
	Tunisia
	Zimbabwe
